# Supplementary material for: RASSF1C oncogene elicits amoeboid invasion, cancer stemness, and extracellular vesicle release via a SRC/Rho axis
Source: EMBO J. 2021 Sep 17;40(20):e107680. doi: 10.15252/embj.2021107680 (PMC8521318; doi:10.15252/embj.2021107680)
Supplement: Supplementary file 5 — Movie EV3 [file EMBJ-40-e107680-s003.zip]

Archive with 2 entries (2 files):
- EMBOJ-2021-107680R2-Movie_EV3.mp4
- Movie EV3.docx
