# Supplementary material for: RASSF1C oncogene elicits amoeboid invasion, cancer stemness, and extracellular vesicle release via a SRC/Rho axis
Source: EMBO J. 2021 Sep 17;40(20):e107680. doi: 10.15252/embj.2021107680 (PMC8521318; doi:10.15252/embj.2021107680)
Supplement: Supplementary file 7 — Source Data for Expanded View and Appendix [file EMBJ-40-e107680-s001.zip]

Archive with 3 entries (3 files):
- Source Data_Appendix Fig S2.pdf
- Source Data_Figure EV2.pdf
- Source Data_Figure EV3.pdf
